# Supplementary material for: A large post-stenting intramural hematoma in the left anterior descending artery caused by a small intimal calcium spur; should we respect the calcium shape?
Source: BMC Cardiovasc Disord. 2024 Jan 6;24:34. doi: 10.1186/s12872-023-03698-7 (PMC10771661; doi:10.1186/s12872-023-03698-7)
Supplement: Supplementary file 1 — Additional file 1. [file 12872_2023_3698_MOESM1_ESM.zip]

Archive with 13 entries (13 files):
- calc spur 01.mp4
- calc spur 02.mp4
- calc spur 03.mp4
- calc spur 04.mp4
- calc spur 05.mp4
- calc spur 06.mp4
- calc spur 07.mp4
- calc spur 08.mp4
- calc spur 09.mp4
- calc spur 10.mp4
- calc spur 11.mp4
- calc spur 12.mp4
- Supplementary cine loops legend.docx
